# Supplementary material for: An empirical model for estimating daily atmospheric column-averaged CO2 concentration above São Paulo state, Brazil
Source: Carbon Balance Manag. 2022 Jun 11;17:9. doi: 10.1186/s13021-022-00209-7 (PMC9188726; doi:10.1186/s13021-022-00209-7)
Supplement: Supplementary file 1 — Additional file 1: Table S1. Variables used in the VIF analyses. These variables were standarlized by scale() in R language. Table S2. Descreptive statistics. [file 13021_2022_209_MOESM1_ESM.xlsx]

## Sheet: ST 1
Additional file 1: Table S1: Variables used in the VIF analyses. These variables were standarlized by scale() in R language. Where: Qg=global radiation; RH=relative humidity; SIF 757 = Solar-Induced Chlorophyl Fluorescence at 757nm; Prec= Precipitation; Temp = Temperature at 2m; Ws = Wind Speed; LST = Land Surface Temperature (MODIS); NDVI = Normalized Difference Vegetation Index; LAI = Leaf Area…
XCO2	Temp	Qg	RH	Prec	Ws	LST	NDVI	ET	Fpar	LAI	SIF 757
390.667	25.665	23.9495	75.3385	6753.03	2.21873	32.6815	0.702564	30.0312	62.2502	1.97449	0.721568
391.415	24.1454	20.4875	81.2653	7440.01	2.469	29.9561	0.721176	30.9417	60.7599	1.86669	0.666962
392.305	23.0673	17.2661	83.3118	7949.84	2.26401	28.4211	0.704718	28.3049	57.0693	1.66167	0.832227
391.318	22.1691	17.5726	79.8212	3418.24	2.54805	26.8443	0.714938	26.2038	67.6849	1.92415	0.715602
391.966	19.9494	13.8129	80.5755	3501.34	2.72915	24.2676	0.696671	21.2427	64.6765	1.6928	0.50317
391.668	19.7107	14.3641	74.7883	1181.11	2.78254	23.8756	0.662539	16.9393	64.144	1.47102	0.501784
391.819	19.9114	14.4394	75.5827	2324	2.83074	24.6219	0.604795	15.3904	55.9255	1.26984	0.582083
391.419	21.7332	18.7407	71.0166	1519.66	2.92962	28.4275	0.531329	14.1961	53.0607	1.20471	0.519061
391.481	23.6024	18.2925	74.9261	3496.38	2.88508	33.2541	0.562741	17.403	45.0582	1.05781	0.612895
391.15	24.4243	20.0151	74.2905	3979.79	2.94304	33.016	0.609274	20.5847	53.7055	1.55414	0.524829
391.536	24.299	18.5625	81.7238	6615.46	2.49883	32.1115	0.64291	24.4921	46.0106	1.30188	1.10794
391.008	24.3964	19.0582	83.6317	9112.3	2.46559	31.1131	0.716369	25.5131	50.0217	1.43936	0.66907
390.944	23.9259	20.0146	84.7179	5294.43	2.85018	29.6027	0.697108	32.4005	52.3789	1.51389	0.866842
391.991	24.6963	20.0154	83.8244	7292.87	2.2218	30.52	0.662819	29.3751	57.123	1.73006	0.563112
391.623	23.5881	19.0455	84.8603	6289.56	2.50821	28.8054	0.712371	29.6221	61.6519	1.85554	0.61818
391.939	23.72	19.7984	77.4773	954.09	2.42686	30.5233	0.664426	22.6601	64.9902	1.759	0.547838
391.59	19.6647	14.3168	82.2662	4216.27	2.59744	24.4846	0.653924	18.634	56.7051	1.32799	0.474689
392.7	18.3695	14.2034	82.8073	1937.81	2.53165	21.8432	0.615646	14.8482	59.4267	1.23804	0.462752
392.97	19.2801	15.8413	75.2173	399.81	2.79359	25.0146	0.544378	13.2681	54.9706	1.15063	0.482159
392.703	20.8721	17.466	74.2305	2084.54	2.94668	27.8855	0.525092	13.3933	48.7057	1.03832	0.489316
391.523	21.4358	20.0145	72.9551	1789.29	3.0901	30.7006	0.530681	15.9563	50.4266	1.22339	0.571062
391.166	22.9995	20.5471	73.6123	5032.24	2.93161	32.8999	0.580965	20.9909	47.4985	1.27358	0.511068
391.414	23.4951	20.869	74.2657	5516.1	2.70687	32.3847	0.602926	24.1679	49.1826	1.41998	0.505897
391.43	24.4218	21.7939	76.6414	8104.38	2.51085	31.2784	0.675977	27.1364	54.8364	1.6492	0.621151
391.367	24.0397	18.8663	83.5206	8750.43	2.33507	29.5401	0.699916	26.3903	52.4267	1.5184	0.625632
390.6	24.53	23.1822	80.8305	5896	2.48769	30.1627	0.712934	31.11	62.3025	1.9473	0.653628
390.81	23.3021	20.1423	81.4202	4672.7	2.60545	28.9641	0.702646	29.6582	63.6072	1.95215	0.480613
391.414	21.8096	16.8662	81.1869	3176.7	2.81429	26.657	0.7059	25.268	63.669	1.71335	0.426426
391.164	20.4733	14.5087	82.1903	2441.88	2.52205	24.752	0.691129	21.4293	64.16	1.65305	0.449393
392.059	19.0113	14.8717	78.228	1753.49	2.65323	23.415	0.637877	16.5333	65.4608	1.46889	0.488587
391.737	18.392	15.9893	73.9993	168.99	2.9983	24.1674	0.548239	13.5208	57.4342	1.2073	0.484563
391.806	20.7209	17.5158	75.1404	2561.32	2.96911	28.3571	0.504303	13.1411	45.9674	0.918128	0.39403
392.347	23.6467	22.5319	70.9006	1004.3	3.06478	33.1162	0.502787	13.7384	47.0974	1.06395	0.303497
391.458	24.0359	20.5093	72.9174	4907.7	2.98219	33.5226	0.541061	17.4662	43.6535	1.10887	0.459031
390.854	23.1607	20.1599	77.2589	5408.17	3.11223	32.2196	0.624761	24.9403	49.9288	1.43932	0.657165
390.5	24.4192	20.7694	77.922	6284.23	2.63975	31.4986	0.661762	24.7806	50.8548	1.49121	0.709372
390.579	23.9572	19.7561	82.8125	8644.87	2.50514	29.4512	0.725335	29.6804	55.8048	1.67996	0.621056
391.299	23.4008	20.5286	81.3164	5657.92	2.59103	29.4104	0.722014	30.7745	55.6106	1.64882	0.659633
391.64	24.5168	19.8767	83.2009	5914.6	2.19243	29.3893	0.72775	29.7844	63.6918	1.95227	0.578637
391.487	22.0419	18.63	78.0212	1624.91	2.43962	28.1058	0.705874	25.1144	67.6064	1.87195	0.478408
391.054	20.6035	15.9516	73.676	1450.25	2.63965	25.898	0.633173	18.5968	62.1195	1.48843	0.473739
392.713	20.5557	13.0072	75.2019	1316	2.59739	25.423	0.579358	13.9597	51.3907	1.00013	0.496652
392.608	20.9807	15.658	71.7437	743.87	2.75067	26.8597	0.51352	11.4108	49.1408	0.951205	0.474639
391.734	20.6787	17.0185	74.2099	2538.16	2.87881	27.4627	0.513065	12.7783	42.9624	0.88862	0.498449
391.564	22.6072	18.8173	73.9459	3889.85	2.85329	31.5374	0.573691	16.8129	45.4631	1.09849	0.476991
391.58	23.3096	19.2104	78.0454	5962.07	2.80327	31.0803	0.630271	24.3422	44.3248	1.22329	0.737639
390.113	23.2911	19.4406	79.3234	4791.6	3.0447	31.0668	0.652146	28.1266	47.5918	1.34053	0.4641
390.767	24.9685	24.2896	73.8031	6014.12	2.44176	32.6421	0.696937	26.9394	58.4197	1.82972	0.672216
390.5	25.8691	24.1576	75.9678	6640.99	2.26741	31.5507	0.727138	31.0793	62.8248	2.02208	0.716994
390.726	24.4935	19.5091	79.7285	5740.32	2.55758	31.3834	0.696072	27.638	51.9695	1.49776	0.612102
390.254	23.8119	19.7641	82.1863	6506.68	2.50279	28.6057	0.734754	29.3981	63.0043	1.90549	0.535789
391.479	23.3177	17.254	78.0812	2829.4	2.27472	27.8402	0.732081	27.2634	66.0588	1.85472	0.535743
392.052	21.8344	14.7182	77.1916	2977.81	2.44076	25.6214	0.709044	22.0672	65.0964	1.69218	0.46863
391.921	20.1851	15.0316	73.9018	978.83	2.74814	25.1397	0.647451	16.3421	64.5481	1.42544	0.520046
392.096	20.1031	15.8434	72.632	908.85	2.83894	23.7918	0.563312	12.4929	55.5973	1.19226	0.446224
391.725	21.6822	17.4376	73.3261	1467.89	3.12293	27.8745	0.520131	13.8475	49.5761	1.07498	0.515838
391.972	23.5179	19.9721	73.4844	1981.02	3.11801	32.3584	0.537747	15.5706	46.8748	1.09358	0.523645
393.097	24.8494	22.4756	70.4467	3772	2.95491	34.7807	0.553492	19.1026	48.7547	1.28483	0.55694
391.986	24.4634	20.7461	73.9144	5591.25	2.99166	33.7436	0.605786	23.0628	48.752	1.39867	0.632498
390.555	24.5764	20.6092	77.2439	6196.53	2.63006	30.643	0.701936	26.3127	53.6695	1.60347	0.749836

## Sheet: ST 2
Additional file 1: Table S2: Descreptive statistics Where: Qg=global radiation; RH=relative humidity; SIF 757 = Solar-Induced Chlorophyl Fluorescence at 757nm; _N: Number of observations; _DP: standart deviation; _EP: Standart error
Period	XCO2	XCO2_n	XCO2_DP	XCO2_EP	Qg	Qg_N	Qg_DP	Qg_EP	RH	RH_N	RH_DP	RH_EP	SIF 757	SIF 757_N	SIF 757_DP	SIF 757_EP
Jan.15	390.667	2	0.143543	0.1015	23.9495	2813	4.34665	0.081954	75.3385	2674	6.74122	0.130364	0.721568	27	0.294323	0.0566424
Feb.15	391.415	16	0.984418	0.246105	20.4875	2684	5.22692	0.100891	81.2653	2696	5.29363	0.101951	0.666962	33	0.302971	0.0527404
Mar.15	392.305	6	1.4107	0.575915	17.2661	2866	4.85945	0.0907714	83.3118	2880	5.03106	0.0937482	0.832227	13	0.239502	0.0664258
Apr.15	391.318	10	0.770891	0.243777	17.5726	2766	3.16278	0.0601372	79.8212	2787	5.27956	0.100007	0.715602	20	0.274148	0.0613014
May.15	391.966	74	1.08368	0.125976	13.8129	2510	3.14905	0.0628555	80.5755	2874	5.8436	0.109003	0.50317	55	0.318182	0.0429036
Jun.15	391.668	57	0.789595	0.104584	14.3641	2504	2.18876	0.0437403	74.7883	2779	7.02582	0.133276	0.501784	46	0.29834	0.0439878
Jul.15	391.819	79	0.823006	0.0925954	14.4394	2305	3.18725	0.0663865	75.5827	2488	9.12287	0.182897	0.582083	62	0.321114	0.0407815
Aug.15	391.419	125	0.642733	0.0574877	18.7407	2749	2.76939	0.0528197	71.0166	1094	7.63307	0.230776	0.519061	101	0.319558	0.0317972
Sep.15	391.481	79	0.69161	0.0778123	18.2925	2482	5.70142	0.114441	74.9261	1837	7.74335	0.180665	0.612895	48	0.331346	0.0478257
Ouc.15	391.15	37	0.721087	0.118546	20.0151	2792	5.76297	0.109066	74.2905	1960	8.15097	0.184112	0.524829	48	0.31748	0.0458243
Nov.15	391.536	5	1.17204	0.524152	18.5625	2642	5.06718	0.0985825	81.7238	2790	5.69047	0.107732	1.10794	35	0.327727	0.055396
Dec.15	391.008	23	0.990521	0.206538	19.0582	2779	5.02725	0.0953643	83.6317	2790	4.42892	0.0838487	0.66907	22	0.337975	0.0720564
Jan.16	390.944	22	0.954321	0.203462	20.0146	2777	5.95063	0.112921	84.7179	2883	4.7976	0.0893515	0.866842	15	0.29599	0.0764243
Feb.16	391.991	36	1.59605	0.266008	20.0154	2695	5.27625	0.101636	83.8244	2697	5.28835	0.101831	0.563112	25	0.369855	0.0739709
Mar.16	391.623	20	1.08278	0.242118	19.0455	2869	4.1635	0.0777308	84.8603	2880	4.26881	0.0795447	0.61818	9	0.330928	0.110309
Apr.16	391.939	94	1.19507	0.123262	19.7984	2682	3.16366	0.0610887	77.4773	2786	5.21872	0.0988721	0.547838	58	0.292653	0.0384273
May.16	391.59	54	0.957043	0.130237	14.3168	2460	3.72418	0.0750867	82.2662	2874	6.02146	0.11232	0.474689	47	0.307977	0.0449231
Jun.16	392.7	65	1.02565	0.127217	14.2034	2449	2.50213	0.050561	82.8073	2774	6.41199	0.121742	0.462752	46	0.300821	0.0443536
Jul.16	392.97	88	1.1187	0.119254	15.8413	2795	2.32247	0.0439298	75.2173	2555	6.99661	0.138418	0.482159	61	0.297291	0.0380643
Aug.16	392.703	67	0.857513	0.104762	17.466	2618	3.93188	0.076845	74.2305	2059	7.70448	0.169791	0.489316	62	0.302904	0.0384688
Sep.16	391.523	80	1.42838	0.159698	20.0145	2657	5.12967	0.0995162	72.9551	1933	7.23749	0.164616	0.571062	53	0.282885	0.0388573
Oct.16	391.166	67	0.879923	0.1075	20.5471	2723	5.54892	0.106337	73.6123	2405	7.46678	0.152256	0.511068	47	0.319251	0.0465675
Nov.16	391.414	24	1.4693	0.29992	20.869	2620	5.51602	0.107764	74.2657	2621	7.17993	0.140245	0.505897	27	0.246378	0.0474154
Dec.16	391.43	23	1.44759	0.301844	21.7939	2773	4.83835	0.0918803	76.6414	2862	6.44713	0.120512	0.621151	19	0.382661	0.0877884
Jan.17	391.367	19	1.01831	0.233617	18.8663	2863	5.24118	0.0979531	83.5206	2882	5.93819	0.110613	0.625632	9	0.277229	0.0924097
Feb.17	390.6	31	1.09571	0.196796	23.1822	2696	4.06615	0.0783111	80.8305	2697	4.57274	0.0880514	0.653628	26	0.317025	0.0621736
Mar.17	390.81	30	1.43154	0.261363	20.1423	2862	4.24155	0.0792847	81.4202	2883	5.93879	0.110605	0.480613	23	0.235229	0.0490487
Apr.17	391.414	38	1.24353	0.201728	16.8662	2635	3.96696	0.0772801	81.1869	2780	6.18816	0.117365	0.426426	27	0.242512	0.0466715
May.17	391.164	46	1.22693	0.180901	14.5087	2545	3.23964	0.0642175	82.1903	2841	6.43989	0.120821	0.449393	33	0.271136	0.0471988
Jun.17	392.059	71	0.923897	0.109646	14.8717	2494	2.48566	0.049773	78.228	2733	8.13116	0.155537	0.488587	63	0.290555	0.0366065
Jul.17	391.737	100	0.582781	0.0582781	15.9893	2809	2.34215	0.0441914	73.9993	2299	7.6214	0.158952	0.484563	77	0.312437	0.0356055
Aug.17	391.806	19	1.27758	0.293096	17.5158	2493	4.10225	0.0821602	75.1404	1957	8.6318	0.195122	0.39403	49	0.300261	0.0428944
Sep.17	392.347	10	1.05384	0.333254	22.5319	2729	3.24088	0.0620385	70.9006	851	6.68473	0.22915	0.303497	20	0.288084	0.0644176
Ouc.17	391.458	63	1.176	0.148162	20.5093	2658	5.98833	0.116152	72.9174	1912	7.81174	0.17865	0.459031	20	0.373292	0.0834706
Nov.17	390.854	29	1.09921	0.204119	20.1599	2504	5.94478	0.118801	77.2589	2634	7.17085	0.139721	0.657165	44	0.305864	0.0461107
Dec.17	390.5	16	1.07676	0.269191	20.7694	2749	5.7552	0.109767	77.922	2777	7.1225	0.135159	0.709372	19	0.313682	0.0719635
Jan.18	390.579	27	1.04161	0.200457	19.7561	2861	5.11562	0.09564	82.8125	2883	5.26814	0.0981149	0.621056	19	0.312884	0.0717804
Feb.18	391.299	69	1.21845	0.146684	20.5286	2692	5.36209	0.103347	81.3164	2693	5.59917	0.107896	0.659633	31	0.334144	0.060014
Mar.18	391.64	87	1.20139	0.128803	19.8767	2867	3.93264	0.0734463	83.2009	2880	4.42216	0.082402	0.578637	44	0.315999	0.0476386
Apr.18	391.487	101	1.06229	0.105702	18.63	2784	2.78385	0.0527607	78.0212	2762	6.26622	0.119232	0.478408	62	0.300336	0.0381428
May.18	391.054	35	0.947712	0.160193	15.9516	2809	2.49496	0.0470747	73.676	2721	6.90247	0.132325	0.473739	74	0.314589	0.0365702
Jun.18	392.713	72	0.886717	0.104501	13.0072	2538	2.28941	0.0454441	75.2019	2190	8.05898	0.17221	0.496652	21	0.296244	0.0646458
Jul.18	392.608	91	0.969732	0.101656	15.658	2792	2.2071	0.0417701	71.7437	1131	7.77731	0.231259	0.474639	52	0.325039	0.0450749
Aug.18	391.734	72	1.20225	0.141687	17.0185	2580	4.49412	0.088478	74.2099	2014	8.50476	0.18951	0.498449	53	0.294142	0.0404035
Sep.18	391.564	23	0.982197	0.204802	18.8173	2528	5.34763	0.106359	73.9459	1962	7.19292	0.162389	0.476991	58	0.256449	0.0336735
Ouc.18	391.58	11	0.729959	0.220091	19.2104	2712	5.38516	0.103408	78.0454	2810	7.09842	0.133909	0.737639	13	0.275138	0.0763095
Nov.18	390.113	42	1.02931	0.158827	19.4406	2755	5.64422	0.107533	79.3234	2790	5.65724	0.107103	0.4641	13	0.311689	0.0864471
Dec.18	390.767	55	1.22249	0.164841	24.2896	2638	4.62757	0.0900981	73.8031	2629	7.17544	0.139944	0.672216	43	0.32704	0.0498731
Jan.19	390.5	16	0.883094	0.220773	24.1576	2853	4.32147	0.0809061	75.9678	2714	6.80276	0.130581	0.716994	36	0.315808	0.0526346
Feb.19	390.726	20	1.13069	0.252831	19.5091	2624	5.90143	0.115206	79.7285	2436	8.23493	0.166848	0.612102	16	0.334199	0.0835497
Mar.19	390.254	53	1.36513	0.187514	19.7641	2870	3.63176	0.0677917	82.1863	2882	5.75541	0.107208	0.535789	20	0.240692	0.0538204
Apr.19	391.479	75	0.968484	0.111831	17.254	2710	3.59147	0.0689903	78.0812	2738	8.11274	0.155043	0.535743	43	0.292377	0.0445871
May.19	392.052	49	1.29589	0.185127	14.7182	2726	2.60336	0.0498621	77.1916	2660	7.9669	0.154471	0.46863	52	0.280161	0.0388513
Jun.19	391.921	73	1.43687	0.168173	15.0316	2698	1.97096	0.0379452	73.9018	2250	8.21161	0.173116	0.520046	35	0.316649	0.0535235
Jul.19	392.096	94	0.985907	0.101689	15.8434	2737	2.2263	0.0425545	72.632	1790	8.20269	0.193879	0.446224	61	0.330574	0.0423257
Aug.19	391.725	77	0.94082	0.107216	17.4376	2627	3.438	0.0670772	73.3261	1485	8.04153	0.208677	0.515838	76	0.336416	0.0385896
Sep.19	391.972	70	1.04604	0.125026	19.9721	2579	4.76765	0.0938813	73.4844	1272	8.4644	0.23733	0.523645	60	0.324149	0.0418474
Ouc.19	393.097	43	1.16797	0.178114	22.4756	2852	4.91668	0.0920655	70.4467	1349	7.29337	0.198574	0.55694	52	0.287208	0.0398286
Nov.19	391.986	15	0.92893	0.239849	20.7461	2707	5.73496	0.110227	73.9144	2181	7.4857	0.160289	0.632498	32	0.330613	0.0584447
Dec.19	390.555	15	0.894844	0.231048	20.6092	2661	6.09841	0.118221	77.2439	2712	7.16261	0.137539	0.749836	18	0.307689	0.0725231
